# Supplementary material for: A New Specific and Sensitive RT-qPCR Method Based on Splinted 5′ Ligation for the Quantitative Detection of RNA Species Shorter than microRNAs
Source: Noncoding RNA. 2021 Sep 18;7(3):59. doi: 10.3390/ncrna7030059 (PMC8482087; doi:10.3390/ncrna7030059)
Supplement: Supplementary file 1 [file ncrna-07-00059-s001.zip]

Archive with 1 entries (1 files):
- ncrna-1346777-supplementary.pdf
